# Supplementary material for: Transcriptomic responses of hypothalamus to acute exercise in type 2 diabetic Goto-Kakizaki rats
Source: PeerJ. 2019 Sep 24;7:e7743. doi: 10.7717/peerj.7743 (PMC6764357; doi:10.7717/peerj.7743)
Supplement: Table S1 [file peerj-07-7743-s001.xlsx]

## Sheet: Sheet1
#The information about the sequence reads and genome alignment
Samples	Clean reads count	Uniquely mpped reads number	Uniquely mapped reads %	Number of reads mapped to multipe loci	% of reads mapped to multiple loci	Overall mapped reads %
W01	22155572	20202891	0.9119	1515518	0.0684	0.9803
W02	23336353	21102696	0.9043	1671743	0.0716	0.9759
W03	23037401	21209783	0.927	1342870	0.0583	0.9853
W04	23279711	21682339	0.9228	1309752	0.0563	0.9791
W05	22165701	20483047	0.9241	1243719	0.0561	0.9802
W06	23317212	21513025	0.9226	1342300	0.0576	0.9802
EW01	22465079	20678646	0.9205	1322930	0.0589	0.9794
EW02	22875331	21089865	0.9219	1314597	0.0575	0.9794
EW03	22654004	20863832	0.921	1329297	0.0587	0.9797
EW04	22743860	20813856	0.9151	1505943	0.0662	0.9813
EW05	22322211	20527015	0.9196	1343986	0.0602	0.9798
EW06	23573501	21506032	0.9123	1614131	0.0685	0.9808
GK01	23868210	22062090	0.9243	1347970	0.0565	0.9808
GK02	22530904	20652578	0.9166	1490434	0.0662	0.9828
GK03	22411416	20411260	0.9108	1574533	0.0703	0.9811
GK04	22088553	20327215	0.9203	1306953	0.0592	0.9795
GK05	23789867	21788878	0.9159	1528733	0.0643	0.9802
GK06	22211887	20411764	0.919	1359674	0.0612	0.9802
EGK01	23807582	21693640	0.9112	1633120	0.0686	0.9798
EGK02	23858682	21972751	0.921	1410600	0.0591	0.9801
EGK03	22045773	20207067	0.9166	1411767	0.064	0.9806
EGK04	23376407	21502850	0.9199	1385256	0.0593	0.9792
EGK05	22904261	20857448	0.9106	1527362	0.0667	0.9773
EGK06	23937672	21970241	0.9178	1441121	0.0602	0.978
Average	2.29482e+07	2.10638e+07	0.917796	1.4281e+06	0.0622458	0.980042
