# Supplementary material for: Transcriptomic responses of hypothalamus to acute exercise in type 2 diabetic Goto-Kakizaki rats
Source: PeerJ. 2019 Sep 24;7:e7743. doi: 10.7717/peerj.7743 (PMC6764357; doi:10.7717/peerj.7743)
Supplement: Table S2 [file peerj-07-7743-s002.xlsx]

## Sheet: Sheet1
The qPCR primers
Gene	Sense	Anti-Sense
Actb	GGTGACAATGCCGTGTTCAATGG	AGGGTGTGATGGTGGGTATGGG
Plin2	TGGCTGCTTGATCTTAGTTGTA	CTTGGCACCTTTACCCATTAAG
Alox15	AGATGACTTCAACTGCGTTTTC	CACCATTGAGAAATTGGTACCC
Nr1i2	CACTTCTAGGGCTATCAGATGG	TCCTTCCTTTCTCACCTAACAC
Nr1d1	AATGCCAATCATGCATCAGGTA	ATTCAGTGCTTCATTATGACGC
Cd36	GTTCTTTTCGTGCTGATACTCC	TCACAGGTACAATTACAGTGCT
Lpl	GATGATGCGGATTTCGTAGATG	TATCAACATGCCCTACTGGTTT
Wfs1	CTGGCTTCCTACTTGGGTATAG	CACTGAACATAGCCAAGCTTAC
Cck	TTCTCCATTCCAGACAAACTCC	GGGTACTTTGTATGAGTCCTCC
Th	TGCTTCTCAACCATGTCTTACT	TCAGGGTAGTATAGAGCATGGA
Pomc	GAAGATGCCGAGATTCTGCTACA	AGGTTGCTTTCCGTGGTGAG
